# Supplementary material for: MetaPro: a scalable and reproducible data processing and analysis pipeline for metatranscriptomic investigation of microbial communities
Source: Microbiome. 2023 Jun 27;11:143. doi: 10.1186/s40168-023-01562-6 (PMC10294448; doi:10.1186/s40168-023-01562-6)
Supplement: Supplementary file 7 — Additional file 6: Table S2. Polycistronic read statistics for NOD mouse. This table shows the tally of non-overlapping paired-end reads that were assembled into contigs by MetaPro through rnaSPADes and subsequently annotated into discrete genes by MetaGeneMark. This table also shows the prevalence of polycistronic reads that exist within the data. BWA was used to align the assembled paired-end reads against the genes to identify discordant alignments between the forward and reverse-end read of a pair with the same ID. This table has seven columns: 1) the sample ID. 2) the sample description. 3) the total number of alignments is the number of alignments of a read to a gene that BWA reported. 4) The total number of pairs is the number of IDs that BWA aligned, be it forward, reverse, or both paired-end reads. 5) The paired-end disagreements column are the number of times a forward-end and reverse-end read had different alignments for each NOD mouse sample. 6) The paired-end agreements column shows the number of times a forward-read and reverse-end read aligned to the same gene. 7) The percentage of paired-end disagreements, relative to the total number of paired-end reads in the sample. The percentage of disagreements (polycistronic reads) are at-best 0.23%, and at-worst 7.8% of assembled, non-overlapped paired-end reads in the NOD mouse samples. [file 40168_2023_1562_MOESM6_ESM.xlsx]

## Sheet: STable 2
Supplemental Table 2: Polycistronic read statistics in MetaPro for NOD mouse
This table outlines the number of paired-end reads assembled by MetaPro, and the number of paired-end reads that agreed or disagreed in the annotation.
Sample SRR ID	Sample Description	Total number of alignments	total number of pairs	paired-end disagreements	paired-end agreements	percentage of disagreements of pairs
SRR1828965	NOD Mouse 1 - Cecum - Qiagen	5629	2813	10	91	0.355492
SRR1828976	NOD Mouse 1 - Cecum - Qiagen - Ribominus	299359	148836	6296	69475	4.23016
SRR1828983	NOD Mouse 1 - Colon - Qiagen	18014	9001	40	946	0.444395
SRR1828989	NOD Mouse 2 - Cecum - Qiagen	31709	15823	1235	2823	7.80509
SRR1828991	NOD Mouse 2 - Cecum - Qiagen - Ribominus	64264	32096	252	2559	0.785145
SRR1828993	NOD Mouse 2 - Colon - Qiagen	11736	5855	85	1480	1.45175
SRR1828998	NOD Mouse 3 - Cecum - Invitrogen	328405	162797	6672	104687	4.09836
SRR1828995	NOD Mouse 3 Cecum - Qiagen	7439	3716	26	804	0.699677
SRR1829007	NOD Mouse 4 - Cecum – Invitrogen	148392	73904	1452	26228	1.96471
SRR1829000	NOD Mouse 4 - Cecum - Qiagen	22904	11448	27	409	0.235849
SRR1829003	NOD Mouse 4 - Cecum – Qiagen - Ribominus	177157	88479	1715	12661	1.93831
SRR1829005	NOD Mouse 4 - Colon – Qiagen	48963	24424	245	5882	1.00311
