# Supplementary material for: MetaPro: a scalable and reproducible data processing and analysis pipeline for metatranscriptomic investigation of microbial communities
Source: Microbiome. 2023 Jun 27;11:143. doi: 10.1186/s40168-023-01562-6 (PMC10294448; doi:10.1186/s40168-023-01562-6)
Supplement: Supplementary file 8 — Additional file 7: Table S3.Read annotation statistics for NOD mouse datasets from MetaPro, HUMAnN3, HUMAnN2, SAMSA2 compared with the gold standard. This table shows the number of reads in each NOD mouse sample each pipeline assigned to the 8 ASF bacteria: Clostridium ASF356, Clostridium ASF502, Eubacterium plexicaudatum, Firimicutes ASF500, Lactobacillus ASF360, Lactobacillus murinus, Mucisprillim schaedleri, and Parabacteroides ASF519. Due to the similarity between P. ASF519, and P. goldsteinii, the pipelines will sometimes annotate to P. goldsteinii rather than to P.ASF519. P. goldsteinii was also a dominant species found within the samples outside of the 8 ASF bacteria. The expected results were produced by annotating the reads with a reference containing only the 8 ASF, using BWA. [file 40168_2023_1562_MOESM7_ESM.xlsx]

## Sheet: STable 3
Supplemental Table 3: Read annotation statistics for NOD mouse datasets from MetaPro, HUMAnN3, HUMAnN2, SAMSA2 compared with the gold standard.
Tool	Sample ID	Sample name	Clostridium ASF356	Clostridium ASF502	Eubacterium Plexicaudatum ASF492	Firmicutes ASF500	Lactobacillus ASF360	Lactobacillus Murinus ASF361	Mucispirillum Schaedleri ASF457	Parabacteroides ASF519	Parabacteroides Goldsteinii	Other Bacteria
BWA	SRR1829005	NOD Mouse 4 - Colon – Qiagen	145741	12824	2876	298	87	11054	41422	514248	0	0
BWA	SRR1829003	NOD Mouse 4 - Cecum – Qiagen - Ribominus	188639	23843	1858	79	30	11820	32950	613100	0	0
BWA	SRR1829000	NOD Mouse 4 - Cecum - Qiagen	213818	16643	5230	310	77	7415	28589	541963	0	0
BWA	SRR1829007	NOD Mouse 4 - Cecum – Invitrogen	183712	7525	1870	185	73	3053	45120	345596	0	0
BWA	SRR1828995	NOD Mouse 3 - Cecum - Qiagen	128757	17631	4465	306	82	8161	29472	327635	0	0
BWA	SRR1828998	NOD Mouse 3 - Cecum - Invitrogen	214094	19784	5387	548	117	6391	90660	770413	0	0
BWA	SRR1828993	NOD Mouse 2 - Colon - Qiagen	69622	12255	2520	224	68	11543	8626	351293	0	0
BWA	SRR1828991	NOD Mouse 2 - Cecum - Qiagen - Ribominus	107432	10089	790	54	27	3307	13639	271242	0	0
BWA	SRR1828989	NOD Mouse 2 - Cecum - Qiagen	303887	28847	4673	282	98	10986	43517	473363	0	0
BWA	SRR1828983	NOD Mouse 1 - Colon - Qiagen	145741	12824	2876	298	87	11054	41422	514248	0	0
BWA	SRR1828976	NOD Mouse 1 - Cecum - Qiagen - Ribominus	143009	9270	1081	87	320	8632	112276	669047	0	0
BWA	SRR1828965	NOD Mouse 1 - Cecum - Qiagen	207430	12593	2494	142	38	3449	31260	323133	0	0
MetaPro	SRR1829005	NOD Mouse 4 - Colon – Qiagen	56763	26	39	0	0	2354	8919	100720	81631	204904
MetaPro	SRR1829003	NOD Mouse 4 - Cecum – Qiagen - Ribominus	45483	2	3	0	0	5584	8196	86540	68652	277045
MetaPro	SRR1829000	NOD Mouse 4 - Cecum - Qiagen	11996	2	3	0	0	656	1183	14927	12000	177115
MetaPro	SRR1829007	NOD Mouse 4 - Cecum – Invitrogen	74575	19	39	0	0	1017	7532	114606	85025	220146
MetaPro	SRR1828995	NOD Mouse 3 - Cecum - Qiagen	6012	0	0	0	0	683	1442	14477	12649	114684
MetaPro	SRR1828998	NOD Mouse 3 - Cecum - Invitrogen	65791	81	126	0	0	2300	16086	316604	188158	323285
MetaPro	SRR1828993	NOD Mouse 2 - Colon - Qiagen	9397	2	1	0	0	1433	797	17910	14224	116801
MetaPro	SRR1828991	NOD Mouse 2 - Cecum - Qiagen - Ribominus	16030	3	8	0	0	1251	3008	43093	35566	125317
MetaPro	SRR1828989	NOD Mouse 2 - Cecum - Qiagen	15309	1	0	0	0	460	941	17703	14482	166801
MetaPro	SRR1828983	NOD Mouse 1 - Colon - Qiagen	2466	1	0	0	0	747	329	5654	4080	58734
MetaPro	SRR1828976	NOD Mouse 1 - Cecum - Qiagen - Ribominus	43893	11	33	0	0	2818	16786	266959	184270	200701
MetaPro	SRR1828965	NOD Mouse 1 - Cecum - Qiagen	4648	0	0	0	0	101	848	9574	8223	103285
HUMAnN2	SRR1829005	NOD Mouse 4 - Colon – Qiagen	38010.5	0	0	0	0	1683	6799	0	141539	4225
HUMAnN2	SRR1829003	NOD Mouse 4 - Cecum – Qiagen - Ribominus	0	0	0	0	0	0	7202.5	0	151707	276860
HUMAnN2	SRR1829000	NOD Mouse 4 - Cecum - Qiagen	0	0	0	0	0	0	0	0	30415.5	22140.5
HUMAnN2	SRR1829007	NOD Mouse 4 - Cecum – Invitrogen	52970.5	0	0	0	0	691	5742	0	161275	5335
HUMAnN2	SRR1828995	NOD Mouse 3 - Cecum - Qiagen	0	0	0	0	0	0	1041	0	24722	26949
HUMAnN2	SRR1828998	NOD Mouse 3 - Cecum - Invitrogen	43627.5	0	0	0	0	1604.5	11875.5	0	396621	21976.5
HUMAnN2	SRR1828993	NOD Mouse 2 - Colon - Qiagen	0	0	0	0	0	0	646	0	29704	0
HUMAnN2	SRR1828991	NOD Mouse 2 - Cecum - Qiagen - Ribominus	0	0	0	0	0	0	2437	0	65198	0
HUMAnN2	SRR1828989	NOD Mouse 2 - Cecum - Qiagen	0	0	0	0	0	0	0	0	27771	39799
HUMAnN2	SRR1828983	NOD Mouse 1 - Colon - Qiagen	0	0	0	0	0	0	0	0	16847	0
HUMAnN2	SRR1828976	NOD Mouse 1 - Cecum - Qiagen - Ribominus	36448	0	0	0	0	2317	14568.5	0	404566	55488
HUMAnN2	SRR1828965	NOD Mouse 1 - Cecum - Qiagen	0	0	0	0	0	0	0	0	14225	0
HUMAnN3	SRR1829005	NOD Mouse 4 - Colon – Qiagen	21800.5	0	0	0	0	0	863	0	110786	2744
HUMAnN3	SRR1829003	NOD Mouse 4 - Cecum – Qiagen - Ribominus	22225	0	0	0	0	0	208	0	74914	9674
HUMAnN3	SRR1829000	NOD Mouse 4 - Cecum - Qiagen	4313	0	0	0	0	0	0	0	16345	0
HUMAnN3	SRR1829007	NOD Mouse 4 - Cecum – Invitrogen	49118.5	0	0	0	0	0	1149.5	0	152446	8013
HUMAnN3	SRR1828995	NOD Mouse 3 - Cecum - Qiagen	0	0	0	0	0	0	0	0	16555	0
HUMAnN3	SRR1828998	NOD Mouse 3 - Cecum - Invitrogen	35260	0	0	0	0	36	4694	0	387578	35700.5
HUMAnN3	SRR1828993	NOD Mouse 2 - Colon - Qiagen	4614	0	0	0	0	0	0	0	21114	0
HUMAnN3	SRR1828991	NOD Mouse 2 - Cecum - Qiagen - Ribominus	5887	0	0	0	0	0	121	0	22597	2575
HUMAnN3	SRR1828989	NOD Mouse 2 - Cecum - Qiagen	5256	0	0	0	0	0	0	0	14532	8620
HUMAnN3	SRR1828983	NOD Mouse 1 - Colon - Qiagen	1134	0	0	0	0	0	0	0	12550	0
HUMAnN3	SRR1828976	NOD Mouse 1 - Cecum - Qiagen - Ribominus	17269	0	0	0	0	190	2788	0	395874	4026
HUMAnN3	SRR1828965	NOD Mouse 1 - Cecum - Qiagen	0	0	0	0	0	0	0	0	0	0
SAMSA2	SRR1829005	NOD Mouse 4 - Colon – Qiagen	22356	17	28	25	0	902	4492	702	38781	117166
SAMSA2	SRR1829003	NOD Mouse 4 - Cecum – Qiagen - Ribominus	18524	47	2	1	0	2535	5554	828	31715	104803
SAMSA2	SRR1829000	NOD Mouse 4 - Cecum - Qiagen	5824	0	0	24	0	121	544	174	4819	24321
SAMSA2	SRR1829007	NOD Mouse 4 - Cecum – Invitrogen	27185	27	51	14	0	320	3039	524	39935	177678
SAMSA2	SRR1828995	NOD Mouse 3 - Cecum - Qiagen	2365	1	1	1	0	237	622	122	3873	16990
SAMSA2	SRR1828998	NOD Mouse 3 - Cecum - Invitrogen	22695	25	0	45	0	763	2712	1079	93262	208898
SAMSA2	SRR1828993	NOD Mouse 2 - Colon - Qiagen	3833	0	0	0	0	490	403	254	5365	28102
SAMSA2	SRR1828991	NOD Mouse 2 - Cecum - Qiagen - Ribominus	6767	2	0	2	0	595	1678	408	15401	38539
SAMSA2	SRR1828989	NOD Mouse 2 - Cecum - Qiagen	3657	0	0	0	0	125	348	200	3122	14171
SAMSA2	SRR1828983	NOD Mouse 1 - Colon - Qiagen	895	0	0	0	0	174	129	32	1545	25364
SAMSA2	SRR1828976	NOD Mouse 1 - Cecum - Qiagen - Ribominus	20272	1	5	3	0	1485	9325	2683	113320	192131
SAMSA2	SRR1828965	NOD Mouse 1 - Cecum - Qiagen	878	0	0	0	0	16	179	47	1490	7586
