# Supplementary material for: MetaPro: a scalable and reproducible data processing and analysis pipeline for metatranscriptomic investigation of microbial communities
Source: Microbiome. 2023 Jun 27;11:143. doi: 10.1186/s40168-023-01562-6 (PMC10294448; doi:10.1186/s40168-023-01562-6)
Supplement: Supplementary file 9 — Additional file 8: Table S4.Read annotation statistics for kimchi fermentation datasets from MetaPro, HUMAnN3, HUMAnN2, SAMSA2, compared with the gold standard. This table shows the number of reads in each kimchi sample, annotated to the expected 5 lactic acid bacteria (LAB) from each pipeline: Leuconostic mesenteroides, Lactobacillus sakei, Weissella koreensis, Leuconostoc carnosum, and Leuconostoc gelidum. The expected results were obtained by annotating the kimchi datasets against a database containing only the reference gene sequences for the 5 LAB, using BWA. [file 40168_2023_1562_MOESM8_ESM.xlsx]

## Sheet: STable 4
Supplemental Table 4: Read annotation statistics for kimchi fermentation datasets from MetaPro, HUMAnN3, HUMAnN2, SAMSA2, compared with the gold standard.
Tool	Sample SRR	Leuconostoc mesenteroides	Lactobacillus sakei	Weissella koreensis	Leuconostoc carnosum	Leuconostoc gelidum	Other Bacteria
BWA	SRR443370	948689	5975990	3886793	262316	412646	0
BWA	SRR443369	1205383	1651824	4973380	751355	811028	0
BWA	SRR443368	1093027	4834264	7714934	439276	1645806	0
BWA	SRR443367	3013422	2323617	2738746	860343	1660432	0
BWA	SRR443366	1770984	60021	74203	307427	141395	0
MetaPro	SRR443370	485753	2378543	1546320	49147	132740	1309457
MetaPro	SRR443369	293506	170201	1601745	283385	124861	935778
MetaPro	SRR443368	731136	2828998	4285403	153892	1046455	1511780
MetaPro	SRR443367	1452986	1559481	1337593	291660	1054923	1682911
MetaPro	SRR443366	364029	21112	22848	1235	3856	1951635
HUMAnN2	SRR443370	721778	1625186	1086179	45071	0	0
HUMAnN2	SRR443369	792804	63810	1018926	90618	0	0
HUMAnN2	SRR443368	834942	2137257	3113739	110814	764237	0
HUMAnN2	SRR443367	1628308	1121555	912859	0	0	0
HUMAnN2	SRR443366	0	0	0	0	0	0
SAMSA2	SRR443370	272178	1132447	874231	27484	66798	1238449
SAMSA2	SRR443369	164373	46707	781765	63154	37853	835412
SAMSA2	SRR443368	499711	1286424	2287682	87898	599533	2249597
SAMSA2	SRR443367	934483	619965	605963	160345	553060	247715
SAMSA2	SRR443366	192774	8508	2033	6253	17490	2102740
HUMAnN3	SRR443370	342980	1570278	1076432	35382	71012	193448
HUMAnN3	SRR443369	189247	68174	1008204	90597	39527	9843
HUMAnN3	SRR443368	572644	2036751	3059119	116167	729992	276574
HUMAnN3	SRR443367	1110458	1055616	869210	241943	686840	923799
HUMAnN3	SRR443366	210102	17613	0	0	0	2084733
